# Supplementary material for: Seeing inferences: brain dynamics and oculomotor signatures of non-verbal deduction
Source: Sci Rep. 2023 Feb 9;13:2341. doi: 10.1038/s41598-023-29307-3 (PMC9911777; doi:10.1038/s41598-023-29307-3)
Supplement: Supplementary file 6 — Supplementary Information 2. [file 41598_2023_29307_MOESM6_ESM.txt]

The four videos are an example of the four experimental conditions used in Experiments 1 and 2. Here we include the umbrella and the snake couple. The other couples were: umbrella-ball and snake-ball.

###  Files and descriptions: 

	Movie 1.mov --> (Inference condition)
	
	Two objects with identical upper parts (an umbrella and a snake) and a cup, appeared on a stage. An occluder covered the objects entirely and one of them entered the cup from behind the occluder, with only its upper part visible leaving its identity unknown (e.g., snake OR umbrella, or an x). Meanwhile, a thick grass emerged and the cup landed in its original location standing still. The umbrella exited the occluder passing  in front of the grass and thus allowing participants to infer the cup's content by disjunction elimination (e.g., The umbrella is not inside the cup, therefore the snake is inside). Finally, the object returned behind the occluder and the scenes ended.

	Movie 2.mov --> (No inference - visible condition)

	The umbrella and the snake and a cup, appeared on a stage. The occluder covered the objects entirely and the snake entered the cup from above the occluder, in a visible manner, so that its identity is known (e.g., the snake). Meanwhile, a thick grass emerged and the cup landed in its original location standing still. The umbrella exited the occluder passing in front of the grass in the same manner as in the Inference condition. This action had no logical valence because the content of the cup was known. Finally, the object returned behind the occluder and the scenes ended.
	
	Movie 3.mov --> (Lack of Inference condition)
	
	The umbrella and the snake and a cup, appeared on a stage. The occluder covered the objects entirely and one of them entered the cup from behind the occluder, with only its upper part visible leaving its identity unknown (e.g., snake OR umbrella, or an x). Meanwhile, a thick grass emerged and the cup landed in its original location standing still. So far, this condition is identical to the Inference condition. The object that remained behind the occluder exited but from behind the grass so that the object's identity remains unknown. Thus, participants cannot infer which of the two objects is inside the cup. Finally, the object returned behind the occluder and the scenes ended.
	
	
	Movie 4.mov --> (No inference - non-visible condition)

	The umbrella and the snake and a cup, appeared on a stage. The occluder covered the objects entirely and the snake entered the cup from above the occluder, in a visible manner, so that its identity is known, as in the No inference- visible condition. Meanwhile, a thick grass emerged and the cup landed in its original location standing still. Then the umbrella exited the occluder passing behind grass as in the Lack of Inference condition. This action had no logical valence because the content of the cup was known. Finally, the object returned behind the occluder and the scenes ended. 
	
	
